# Supplementary material for: Composition, function, and timing: exploring the early-life gut microbiota in piglets for probiotic interventions
Source: J Anim Sci Biotechnol. 2023 Nov 13;14:143. doi: 10.1186/s40104-023-00943-z (PMC10641937; doi:10.1186/s40104-023-00943-z)
Supplement: Supplementary file 1 — Additional file 1: Table S1. Comparison of metagenomic assembly results between two methods that were described in method section. Table S2. The statistics of 16S rRNA gene sequencing data. Table S3. The statistics of metagenome sequencing data. Table S4. The average abundance of biomarker species at each time point. Table S5. The relative abundance and characteric of phyla that were only dected in metagenomic sequencing data. Table S6. The biomarker genera that were identified under 16S rRNA gene sequencing and metagenomic data. Table S7. Attributes of microbial interaction networks at three time points. Table S8. Phenotype and meta information of experimental animal in this study. [file 40104_2023_943_MOESM1_ESM.zip › Table S1.xlsx]

## Sheet: Sheet1
	Statistic	Method1	Method2
Contigs	Total number	10274386	10344941
	Total length(bp)	15624891853	16845715608
	Mean length (bp)	1521	1628
Genes	Total gene number	22000723	23133579
	Complete gene number	8571870	9620943
	Complete gene mean length (bp)	779	795
	Dereplication gene number	4810232	5025530
