# Supplementary material for: Composition, function, and timing: exploring the early-life gut microbiota in piglets for probiotic interventions
Source: J Anim Sci Biotechnol. 2023 Nov 13;14:143. doi: 10.1186/s40104-023-00943-z (PMC10641937; doi:10.1186/s40104-023-00943-z)
Supplement: Supplementary file 1 — Additional file 1: Table S1. Comparison of metagenomic assembly results between two methods that were described in method section. Table S2. The statistics of 16S rRNA gene sequencing data. Table S3. The statistics of metagenome sequencing data. Table S4. The average abundance of biomarker species at each time point. Table S5. The relative abundance and characteric of phyla that were only dected in metagenomic sequencing data. Table S6. The biomarker genera that were identified under 16S rRNA gene sequencing and metagenomic data. Table S7. Attributes of microbial interaction networks at three time points. Table S8. Phenotype and meta information of experimental animal in this study. [file 40104_2023_943_MOESM1_ESM.zip › Table S2.xlsx]

## Sheet: Sheet1
	Total_reads	Combined_reads	Percent_combined(%)	Combined_base(bp)	Avg_len(bp)
D0_1	100216	97681	97.47	40299970	413
D0_10	108354	107194	98.93	44576037	416
D0_11	101034	95110	94.14	39904506	420
D0_12	104214	97770	93.82	41356970	423
D0_13	107760	101271	93.98	42880247	423
D0_14	103979	97635	93.9	41434927	424
D0_15	105638	100514	95.15	42400074	422
D0_16	93214	87764	94.15	37466255	427
D0_17	96076	91993	95.75	39149243	426
D0_18	109822	102149	93.01	43366324	425
D0_19	101555	89762	88.39	37766913	421
D0_2	97235	95300	98.01	39406425	413
D0_20	111031	108577	97.79	45575804	420
D0_21	105272	103557	98.37	43197631	417
D0_22	102112	100149	98.08	41690526	416
D0_23	98960	95034	96.03	39829422	419
D0_24	104886	98472	93.88	41642379	423
D0_25	108952	104956	96.33	44063064	420
D0_26	107542	106079	98.64	44562468	420
D0_27	101801	99083	97.33	40722996	411
D0_28	113381	111513	98.35	46029110	413
D0_29	100618	89943	89.39	37456457	416
D0_3	103077	86349	83.77	35918939	416
D0_30	104874	87113	83.06	35771312	411
D0_31	106461	105183	98.8	43413601	413
D0_32	103172	101888	98.76	41799376	410
D0_33	110192	104549	94.88	44076785	422
D0_34	104027	98619	94.8	41923442	425
D0_35	100245	98214	97.97	41759905	425
D0_36	107984	106451	98.58	44481339	418
D0_37	42407	39194	92.42	16377729	418
D0_38	104583	101679	97.22	42861232	422
D0_39	109321	106722	97.62	44886757	421
D0_4	105552	95353	90.34	39540702	415
D0_40	102258	101147	98.91	41734454	413
D0_41	104208	103038	98.88	42764909	415
D0_42	101418	100428	99.02	41814796	416
D0_43	98008	95921	97.87	40169533	419
D0_44	108070	77823	72.01	32139162	413
D0_45	108754	106915	98.31	43678293	409
D0_46	115152	112157	97.4	47888352	427
D0_47	112063	79263	70.73	33428846	422
D0_48	113393	87388	77.07	36147312	414
D0_49	97952	67845	69.26	28715529	423
D0_5	105024	99668	94.9	41675927	418
D0_50	99792	71631	71.78	30380752	424
D0_51	96791	70423	72.76	29733522	422
D0_52	111055	77578	69.86	32644138	421
D0_53	111037	76332	68.74	31619559	414
D0_54	108579	104536	96.28	43846627	419
D0_55	106678	105481	98.88	44219782	419
D0_56	104338	74146	71.06	31494513	425
D0_57	97521	71882	73.71	30377491	423
D0_58	108625	75934	69.9	32319122	426
D0_59	104738	79736	76.13	32586438	409
D0_6	106360	96178	90.43	39344815	409
D0_60	114653	95913	83.66	39421679	411
D0_61	98827	97748	98.91	40422551	414
D0_62	97925	72441	73.98	29931130	413
D0_63	102055	88896	87.11	36564150	411
D0_7	113303	110543	97.56	47261266	428
D0_8	110379	106929	96.87	44752219	419
D0_9	100310	99061	98.75	40907737	413
D10_1	111829	101445	90.71	42723348	421
D10_10	100515	95242	94.75	39990392	420
D10_11	100115	94839	94.73	40069045	422
D10_12	103673	99690	96.16	41931714	421
D10_13	102501	90679	88.47	37913084	418
D10_14	101015	91346	90.43	38466830	421
D10_15	105831	95259	90.01	39966371	420
D10_16	105675	96860	91.66	40496715	418
D10_17	100847	92016	91.24	38642017	420
D10_18	99778	89141	89.34	36998573	415
D10_19	107459	98380	91.55	41164986	418
D10_2	94401	83330	88.27	35228517	423
D10_20	106845	97591	91.34	40600172	416
D10_21	102028	92601	90.76	38858114	420
D10_22	98724	90589	91.76	38172999	421
D10_23	98258	88879	90.45	37169643	418
D10_24	106620	97823	91.75	40747609	417
D10_25	106339	96326	90.58	40440294	420
D10_26	112725	102501	90.93	42911824	419
D10_27	102338	92150	90.04	38441676	417
D10_28	100543	91107	90.61	38481021	422
D10_29	99638	86953	87.27	36708452	422
D10_3	102800	92291	89.78	38447652	417
D10_30	104792	100744	96.14	42045442	417
D10_31	98931	86021	86.95	36146710	420
D10_32	101277	93546	92.37	39360837	421
D10_33	106540	99170	93.08	41483958	418
D10_34	101360	93657	92.4	39156516	418
D10_35	117113	104646	89.35	43901543	420
D10_36	104954	97991	93.37	40353899	412
D10_37	101190	94102	93	39407214	419
D10_38	103259	95464	92.45	39803525	417
D10_39	109645	100069	91.27	41645562	416
D10_4	101758	91997	90.41	38602663	420
D10_40	101973	93235	91.43	38976440	418
D10_41	99412	90172	90.71	37733027	418
D10_42	103156	94801	91.9	39682905	419
D10_43	102429	91338	89.17	37911721	415
D10_44	92765	84898	91.52	35366888	417
D10_45	103062	97041	94.16	40404304	416
D10_46	101896	95486	93.71	40201637	421
D10_47	106516	100329	94.19	42005014	419
D10_48	101752	96262	94.6	40255069	418
D10_49	100805	94357	93.6	39579454	419
D10_5	102760	89335	86.94	37679151	422
D10_50	114189	107210	93.89	45291133	422
D10_51	100274	93699	93.44	39221919	419
D10_52	110740	104236	94.13	43721303	419
D10_53	103312	97574	94.45	40908868	419
D10_54	100534	94403	93.9	39379133	417
D10_55	100169	94553	94.39	39913137	422
D10_56	101707	95743	94.14	40301163	421
D10_57	108719	102574	94.35	43312306	422
D10_58	103025	96588	93.75	40586462	420
D10_59	107043	102056	95.34	43041662	422
D10_6	100519	91354	90.88	38115826	417
D10_60	107614	102250	95.02	42444622	415
D10_61	100944	91785	90.93	37989124	414
D10_62	101730	93134	91.55	38801451	417
D10_63	107713	99402	92.28	41372807	416
D10_7	107958	95492	88.45	40309114	422
D10_8	97890	89840	91.78	38099810	424
D10_9	105530	94694	89.73	39485069	417
D21_1	106165	80250	75.59	33659484	419
D21_10	105202	78979	75.07	32914098	417
D21_11	101721	74815	73.55	31234987	417
D21_12	108841	77903	71.58	32531551	418
D21_13	110276	76820	69.66	32161055	419
D21_14	108185	81087	74.95	33793860	417
D21_15	103277	78108	75.63	32445494	415
D21_16	105566	76041	72.03	31762122	418
D21_17	111710	80461	72.03	33347842	414
D21_18	104141	77404	74.33	32417557	419
D21_19	102598	74855	72.96	30903331	413
D21_2	102103	73935	72.41	30968013	419
D21_20	109068	83814	76.85	35276875	421
D21_21	112628	83327	73.98	34976402	420
D21_22	112435	83286	74.07	34439248	414
D21_23	99169	71967	72.57	29993098	417
D21_24	108499	78244	72.11	32824418	420
D21_25	100728	73915	73.38	30720944	416
D21_26	101151	75981	75.12	31697359	417
D21_27	108169	78590	72.65	32606831	415
D21_28	101422	75996	74.93	31818323	419
D21_29	93706	66985	71.48	28182703	421
D21_3	97458	71845	73.72	29709130	414
D21_30	112275	86597	77.13	36214136	418
D21_31	113330	85704	75.62	35895687	419
D21_32	101747	74412	73.13	31252309	420
D21_33	106168	78179	73.64	32452395	415
D21_34	109970	86284	78.46	35766961	415
D21_35	102870	76628	74.49	31844618	416
D21_36	107643	81882	76.07	34033654	416
D21_37	112116	84163	75.07	35357767	420
D21_38	110626	78704	71.14	32453876	412
D21_39	108528	80096	73.8	33228961	415
D21_4	103121	78111	75.75	32603520	417
D21_40	112975	87907	77.81	36706959	418
D21_41	93302	69238	74.21	28822695	416
D21_42	102331	76963	75.21	31901033	414
D21_43	109082	78196	71.69	32648532	418
D21_44	105288	93835	89.12	38393761	409
D21_45	105320	100251	95.19	41457000	414
D21_46	107293	100209	93.4	41347276	413
D21_47	96710	92057	95.19	38133031	414
D21_48	103751	97621	94.09	40659169	417
D21_49	107572	102109	94.92	42765905	419
D21_5	96460	69335	71.88	29054229	419
D21_50	95500	90634	94.9	37418831	413
D21_51	104206	97449	93.52	40804331	419
D21_52	103234	98737	95.64	40893247	414
D21_53	110718	102936	92.97	42308695	411
D21_54	111922	105502	94.26	44093731	418
D21_55	102226	95962	93.87	39620023	413
D21_56	110716	106310	96.02	44475217	418
D21_57	103054	98235	95.32	40444851	412
D21_58	57080	54995	96.35	22986132	418
D21_59	110881	105205	94.88	43933157	418
D21_6	109398	78943	72.16	33278155	422
D21_60	93215	87705	94.09	36729234	419
D21_61	98782	71796	72.68	29901546	416
D21_62	99846	91394	91.53	38150062	417
D21_63	102476	95500	93.19	39634387	415
D21_7	111038	78061	70.3	32931781	422
D21_8	102752	72506	70.56	30190519	416
D21_9	109372	77791	71.13	32187441	414
SowFeces_1	102635	76291	74.33	31756370	416
SowFeces_10	103894	74844	72.04	31144584	416
SowFeces_11	102899	77070	74.9	32019820	415
SowFeces_12	100116	75293	75.21	31171110	414
SowFeces_13	108649	79332	73.02	33128998	418
SowFeces_14	107354	79717	74.26	32769695	411
SowFeces_15	102525	72061	70.29	30020276	417
SowFeces_16	100513	75825	75.44	31293583	413
SowFeces_17	103861	77356	74.48	31891396	412
SowFeces_18	100537	71317	70.94	29468375	413
SowFeces_19	114345	82034	71.74	34035676	415
SowFeces_2	113829	85166	74.82	35081071	412
SowFeces_20	98638	73055	74.06	30240504	414
SowFeces_21	108113	78204	72.34	32314439	413
SowFeces_22	99131	72643	73.28	29929736	412
SowFeces_23	100531	77703	77.29	32094271	413
SowFeces_3	112713	81902	72.66	33843410	413
SowFeces_4	107364	79916	74.43	33288548	417
SowFeces_5	100176	76108	75.97	31346178	412
SowFeces_6	99258	72767	73.31	29746675	409
SowFeces_7	106937	77600	72.57	32015703	413
SowFeces_8	107426	78236	72.83	32738794	418
SowFeces_9	94487	69655	73.72	28949548	416
SowVagina_1	104097	81614	78.4	33248826	407
SowVagina_10	97953	90266	92.15	37792234	419
SowVagina_11	106284	91951	86.51	37818890	411
SowVagina_12	110872	103656	93.49	43097463	416
SowVagina_13	109690	99402	90.62	40922000	412
SowVagina_14	105405	95168	90.29	39462005	415
SowVagina_15	97912	89017	90.92	36961820	415
SowVagina_16	103525	87818	84.83	35988292	410
SowVagina_17	109930	102706	93.43	42256840	411
SowVagina_18	104563	90791	86.83	37390394	412
SowVagina_19	112298	92679	82.53	37394773	403
SowVagina_2	104134	97931	94.04	40350333	412
SowVagina_20	106750	93669	87.75	38733094	414
SowVagina_21	93068	71621	76.96	28490732	398
SowVagina_22	105648	81103	76.77	32353813	399
SowVagina_23	98379	86412	87.84	35794868	414
SowVagina_3	99202	91016	91.75	37617122	413
SowVagina_4	97848	89723	91.7	37038385	413
SowVagina_5	98715	83766	84.86	34452058	411
SowVagina_6	106031	96867	91.36	40007610	413
SowVagina_7	108369	100272	92.53	41164724	411
SowVagina_8	110712	103168	93.19	42675513	414
SowVagina_9	105556	94682	89.7	38912847	411
