# Supplementary material for: Composition, function, and timing: exploring the early-life gut microbiota in piglets for probiotic interventions
Source: J Anim Sci Biotechnol. 2023 Nov 13;14:143. doi: 10.1186/s40104-023-00943-z (PMC10641937; doi:10.1186/s40104-023-00943-z)
Supplement: Supplementary file 1 — Additional file 1: Table S1. Comparison of metagenomic assembly results between two methods that were described in method section. Table S2. The statistics of 16S rRNA gene sequencing data. Table S3. The statistics of metagenome sequencing data. Table S4. The average abundance of biomarker species at each time point. Table S5. The relative abundance and characteric of phyla that were only dected in metagenomic sequencing data. Table S6. The biomarker genera that were identified under 16S rRNA gene sequencing and metagenomic data. Table S7. Attributes of microbial interaction networks at three time points. Table S8. Phenotype and meta information of experimental animal in this study. [file 40104_2023_943_MOESM1_ESM.zip › Table S3.xlsx]

## Sheet: AllSampleReadCountSum
SampleID	RawReadsNum	NohostReadsNum	Group
D0_1	78621592	3865250	D0
D0_2	82669654	204430	D0
D0_3	84692314	78384254	D0
D0_4	85356832	5498108	D0
D0_5	89277262	6179266	D0
D0_6	81208434	6392922	D0
D0_7	74393462	10242610	D0
D0_8	80442794	33777708	D0
D0_9	79230214	64946932	D0
D0_10	81588520	62903760	D0
D0_11	83109814	74627446	D0
D0_12	77611228	59616226	D0
D0_13	81786720	37779838	D0
D0_14	82197374	79813550	D0
D0_15	79452252	7500088	D0
D0_16	89392368	73334446	D0
D0_17	81470888	24925402	D0
D0_18	83743774	61271790	D0
D0_19	78748918	47299508	D0
D0_20	81443220	334072	D0
D0_21	81886006	874726	D0
D0_22	66729536	35884340	D0
D0_23	90150408	5085378	D0
D0_24	80563514	18888832	D0
D0_25	90386474	18253578	D0
D0_26	71879772	44306204	D0
D0_27	74498958	37250438	D0
D0_28	80364014	33251276	D0
D0_29	71557706	5250690	D0
D10_1	42596174	30952584	D10
D10_2	43558632	36625602	D10
D10_3	43360914	34903968	D10
D10_4	40246546	37726386	D10
D10_5	47004858	40106614	D10
D10_6	42546888	39390124	D10
D10_7	46323314	38595464	D10
D10_8	45410486	37705330	D10
D10_9	43972694	36948970	D10
D10_10	47012240	40503642	D10
D10_11	43162388	30014252	D10
D10_12	45610334	34754364	D10
D10_13	44609608	15671852	D10
D10_14	45980262	32042654	D10
D10_15	43612874	37006450	D10
D10_16	45118414	29057688	D10
D10_17	42634248	27514632	D10
D10_18	45025642	34500322	D10
D10_19	42809234	26585470	D10
D10_20	43916020	34147474	D10
D10_21	43207504	39383194	D10
D10_22	45089848	38120538	D10
D10_23	45339558	17760426	D10
D10_24	45453468	38109164	D10
D10_25	44907028	13173556	D10
D10_26	45490454	37028320	D10
D10_27	47356660	40526546	D10
D10_28	45681056	34891722	D10
D10_29	45480522	35420880	D10
D21_1	45506552	36423892	D21
D21_2	46126066	8054034	D21
D21_3	44774568	41125198	D21
D21_4	44928256	41282246	D21
D21_5	45019894	41139528	D21
D21_6	44035146	35117976	D21
D21_7	43401764	30500052	D21
D21_8	46744384	38506894	D21
D21_9	40978184	38365800	D21
D21_10	43526016	9188942	D21
D21_11	46073656	41683440	D21
D21_12	43379468	26520576	D21
D21_13	45848154	39454672	D21
D21_14	44807396	38921046	D21
D21_15	43353356	28425570	D21
D21_16	43427122	33455968	D21
D21_17	47233494	43905008	D21
D21_18	47117258	42138844	D21
D21_19	46336270	35861146	D21
D21_20	45686864	28336186	D21
D21_21	43245672	40198398	D21
D21_22	43506600	32041582	D21
D21_23	45474146	35827682	D21
D21_24	42617018	32196920	D21
D21_25	46286438	11529296	D21
D21_26	46320428	43955618	D21
D21_27	43350912	39620332	D21
D21_28	43572384	24410288	D21
D21_29	45943394	35376790	D21
SowFeces_1	46018420	41809626	Fecal
SowFeces_2	45006692	39702566	Fecal
SowFeces_3	45416428	40241406	Fecal
SowFeces_4	45034844	33754728	Fecal
SowFeces_5	44702412	39621382	Fecal
SowFeces_6	44809070	39198576	Fecal
SowFeces_7	45104110	42081850	Fecal
SowFeces_8	44867286	41506370	Fecal
SowFeces_9	33583404	28464962	Fecal
SowFeces_10	43077322	39805698	Fecal
SowVagina_1	46294082	382632	Vagina
SowVagina_2	45960056	4075348	Vagina
SowVagina_3	47328912	170420	Vagina
SowVagina_4	47615656	180604	Vagina
SowVagina_5	46873368	639136	Vagina
SowVagina_6	44146488	797634	Vagina
SowVagina_7	45558002	636190	Vagina
SowVagina_8	45104500	475896	Vagina
SowVagina_9	45759770	157976	Vagina
SowVagina_10	43833118	152366	Vagina

## Sheet: Sheet1
SampleID	NohostReadsNum	AnnotatedGeneReadCount	Group	Build	Pan	Sex
F0.1.24.0	3865250	813542	F0	1	24	0		3.06031e+07
F0.1.24.1	204430	52522	F0	1	24	1
F0.1.24.3	78384254	18197505	F0	1	24	3
F0.1.9.0	5498108	1335928	F0	1	9	0
F0.1.9.2	6179266	1554357	F0	1	9	2
F0.1.9.3	6392922	1650560	F0	1	9	3
F0.1.9.4	10242610	2692103	F0	1	9	4
F0.2.1.0	33777708	7232967	F0	2	1	0
F0.2.1.1	64946932	15253136	F0	2	1	1
F0.2.1.3	62903760	13303508	F0	2	1	3
F0.2.18.2	74627446	18359651	F0	2	18	2
F0.2.18.3	59616226	13084984	F0	2	18	3
F0.3.12.0	37779838	9916648	F0	3	12	0
F0.3.12.1	79813550	20617101	F0	3	12	1
F0.3.12.2	7500088	1726757	F0	3	12	2
F0.3.12.3	73334446	19140866	F0	3	12	3
F0.3.19.0	24925402	5406395	F0	3	19	0
F0.3.19.2	61271790	15053716	F0	3	19	2
F0.3.19.4	47299508	10407421	F0	3	19	4
F0.6.16.0	334072	72820	F0	6	16	0
F0.6.16.3	874726	228705	F0	6	16	3
F0.6.19.1	35884340	7428678	F0	6	19	1
F0.6.19.2	5085378	1213043	F0	6	19	2
F0.6.19.3	18888832	3906328	F0	6	19	3
F0.6.19.4	18253578	3855727	F0	6	19	4
F0.6.22.0	44306204	11112138	F0	6	22	0
F0.6.22.4	37250438	8376268	F0	6	22	4
F0.6.23.0	33251276	7782107	F0	6	23	0
F0.6.23.2	5250690	1190395	F0	6	23	2
F10.1.24.0	30952584	5655586	F10	1	24	0
F10.1.24.1	36625602	5496220	F10	1	24	1
F10.1.24.3	34903968	5148388	F10	1	24	3
F10.1.9.0	37726386	6509632	F10	1	9	0
F10.1.9.2	40106614	6880345	F10	1	9	2
F10.1.9.3	39390124	6477716	F10	1	9	3
F10.1.9.4	38595464	5931718	F10	1	9	4
F10.2.1.0	37705330	6936631	F10	2	1	0
F10.2.1.1	36948970	6337511	F10	2	1	1
F10.2.1.3	40503642	8017150	F10	2	1	3
F10.2.18.2	30014252	4960682	F10	2	18	2
F10.2.18.3	34754364	6779946	F10	2	18	3
F10.3.12.0	15671852	2799359	F10	3	12	0
F10.3.12.1	32042654	5954123	F10	3	12	1
F10.3.12.2	37006450	5598351	F10	3	12	2
F10.3.12.3	29057688	5399172	F10	3	12	3
F10.3.19.0	27514632	5162021	F10	3	19	0
F10.3.19.2	34500322	5945696	F10	3	19	2
F10.3.19.4	26585470	5153989	F10	3	19	4
F10.6.16.0	34147474	6017625	F10	6	16	0
F10.6.16.3	39383194	7441675	F10	6	16	3
F10.6.19.1	38120538	6734500	F10	6	19	1
F10.6.19.2	17760426	3619046	F10	6	19	2
F10.6.19.3	38109164	7184097	F10	6	19	3
F10.6.19.4	13173556	2448908	F10	6	19	4
F10.6.22.0	37028320	6223704	F10	6	22	0
F10.6.22.4	40526546	6503669	F10	6	22	4
F10.6.23.0	34891722	5744813	F10	6	23	0
F10.6.23.2	35420880	7284189	F10	6	23	2
F21.1.24.0	36423892	6391829	F21	1	24	0
F21.1.24.1	8054034	1597573	F21	1	24	1
F21.1.24.3	41125198	6894377	F21	1	24	3
F21.1.9.0	41282246	7044147	F21	1	9	0
F21.1.9.2	41139528	7585320	F21	1	9	2
F21.1.9.3	35117976	6650681	F21	1	9	3
F21.1.9.4	30500052	5418666	F21	1	9	4
F21.2.1.0	38506894	6742757	F21	2	1	0
F21.2.1.1	38365800	7508530	F21	2	1	1
F21.2.1.3	9188942	1657760	F21	2	1	3
F21.2.18.2	41683440	7018444	F21	2	18	2
F21.2.18.3	26520576	4850670	F21	2	18	3
F21.3.12.0	39454672	6588088	F21	3	12	0
F21.3.12.1	38921046	6694441	F21	3	12	1
F21.3.12.2	28425570	4920131	F21	3	12	2
F21.3.12.3	33455968	5983278	F21	3	12	3
F21.3.19.0	43905008	6334987	F21	3	19	0
F21.3.19.2	42138844	6961367	F21	3	19	2
F21.3.19.4	35861146	6004593	F21	3	19	4
F21.6.16.0	28336186	5309860	F21	6	16	0
F21.6.16.3	40198398	7709591	F21	6	16	3
F21.6.19.1	32041582	6411340	F21	6	19	1
F21.6.19.2	35827682	6825342	F21	6	19	2
F21.6.19.3	32196920	5824554	F21	6	19	3
F21.6.19.4	11529296	2058969	F21	6	19	4
F21.6.22.0	43955618	7250980	F21	6	22	0
F21.6.22.4	39620332	6898635	F21	6	22	4
F21.6.23.0	24410288	4116691	F21	6	23	0
F21.6.23.2	35376790	6299873	F21	6	23	2
Feces.1.24	41809626	8138840	Feces	1	24	1
Feces.1.9	39702566	7454684	Feces	1	9	1
Feces.2.18	40241406	7700274	Feces	2	18	1
Feces.2.1	33754728	6561714	Feces	2	1	1
Feces.3.12	39621382	7921278	Feces	3	12	1
Feces.3.19	39198576	7517534	Feces	3	19	1
Feces.6.16	42081850	7976537	Feces	6	16	1
Feces.6.19	41506370	8306938	Feces	6	19	1
Feces.6.22	28464962	5813622	Feces	6	22	1
Feces.6.23	39805698	7825051	Feces	6	23	1
Vagina.1.24	382632	74631	Vagina	1	24	1
Vagina.1.9	4075348	570459	Vagina	1	9	1
Vagina.2.18	170420	40309	Vagina	2	18	1
Vagina.2.1	180604	39325	Vagina	2	1	1
Vagina.3.12	639136	104825	Vagina	3	12	1
Vagina.3.19	797634	156707	Vagina	3	19	1
Vagina.6.16	636190	95736	Vagina	6	16	1
Vagina.6.19	475896	72858	Vagina	6	19	1
Vagina.6.22	157976	34150	Vagina	6	22	1
Vagina.6.23	152366	35439	Vagina	6	23	1
