# Supplementary material for: Composition, function, and timing: exploring the early-life gut microbiota in piglets for probiotic interventions
Source: J Anim Sci Biotechnol. 2023 Nov 13;14:143. doi: 10.1186/s40104-023-00943-z (PMC10641937; doi:10.1186/s40104-023-00943-z)
Supplement: Supplementary file 1 — Additional file 1: Table S1. Comparison of metagenomic assembly results between two methods that were described in method section. Table S2. The statistics of 16S rRNA gene sequencing data. Table S3. The statistics of metagenome sequencing data. Table S4. The average abundance of biomarker species at each time point. Table S5. The relative abundance and characteric of phyla that were only dected in metagenomic sequencing data. Table S6. The biomarker genera that were identified under 16S rRNA gene sequencing and metagenomic data. Table S7. Attributes of microbial interaction networks at three time points. Table S8. Phenotype and meta information of experimental animal in this study. [file 40104_2023_943_MOESM1_ESM.zip › Table S4.xlsx]

## Sheet: Sheet1
	D0_mean	D10_mean	D21_mean	D0_sd	D10_sd	D21_sd
Alistipes_sp._CAG:514	0.08	2857.89	18617.7	0.172559	7485.96	25156.1
Anaeromassilibacillus_sp._An172	1.5	718.2	5087.99	3.1944	1157.85	4592.64
Bacteroides_fragilis	988.1	37500.5	21672	2463.73	32808.7	20958.8
Bacteroides_sp._3_1_13	87.8	3500.17	1187.22	70.0761	4827.87	1034.77
Bacteroides_thetaiotaomicron	71.53	4630.88	1327.1	32.8267	7022.88	1332.44
Bacteroides_uniformis	135.39	11833.4	3628.36	84.3392	13856.2	3341.66
Cloacibacillus_porcorum	5.17	984.72	7817.56	3.02626	2297.59	7423.79
Clostridia_bacterium	1.69	1056.75	12051.9	1.91749	1599.14	11782.2
Clostridiales_bacterium	17.47	6938.38	14663.5	14.573	10170.1	9157.98
Clostridium_perfringens	7631.69	8635.08	1991.54	8850.24	9068.29	3975.57
Dorea_sp._D27	21.75	2041.69	5330.76	36.1045	2051.06	5179.6
Enterocloster_clostridioformis	158.73	8544.54	10305.2	121.489	7383.28	7793.11
Enterococcus_cecorum	353.35	4267.59	2815.95	307.428	5015.04	6474.9
Escherichia_coli	115525	64978.8	32640.4	53894.1	41569.5	26686.7
Firmicutes_bacterium_CAG:129_59_24	46.29	1119.43	7261.64	23.4181	1389.95	14481
Flavonifractor_plautii	18.63	2075.63	4674.3	15.1208	1560.1	3226.48
Klebsiella_pneumoniae	2454.34	961.33	484.5	2411.76	615.591	514.334
Lactobacillus_gasseri	339.6	5149.51	3003.94	1528.4	11094.1	8292.67
Ligilactobacillus_salivarius	140.25	6336.16	431.13	343.726	12159.7	684.859
Limosilactobacillus_mucosae	116.78	14545.3	4796	165.259	26492.4	4993.95
Limosilactobacillus_reuteri	1027.69	22789.3	7086.06	1949.56	25817.2	13362.3
Methanobrevibacter_millerae	2.02	1862.78	27319.2	2.69979	3755.34	29534.3
Methanobrevibacter_sp._A54	19.71	2670.67	40612.6	18.8395	5428.47	44798.9
Oscillibacter_sp.	9.39	1693.04	4949.6	9.30735	2350.29	5236.46
Oscillospiraceae_bacterium	35.18	3761.83	14734.1	15.5207	6964.65	15629.2
Parabacteroides_distasonis	16.64	5431.96	4760.3	17.2799	6853.74	3577.74
Phocaeicola_vulgatus	254.38	13889.3	6516.53	261.053	28577.3	5645.11
Porphyromonadaceae_bacterium	23.82	3488.7	13430.1	11.7414	8062.49	26620.3
Rikenellaceae_bacterium	0.98	10183.1	34763.9	1.01015	29907.4	46164.9
Ruthenibacterium_lactatiformans	15.19	4352.53	7818.57	24.3959	5430.43	7910.18
Salmonella_enterica	1672.29	906.68	402.08	1400.61	690.258	356.598
Schaalia_hyovaginalis	29.61	2794.96	1953.64	13.885	3576.57	7645.33
Shigella_dysenteriae	9278.37	5024.78	2383.72	4393.32	3380.69	2103.41
Streptococcus_gallolyticus	2110.95	1628.91	858.37	3345.1	1187.72	1243.63
uncultured_Bacteroides_sp.	7.01	3756.2	2227.04	20.9598	3809.28	1341.2
uncultured_Clostridium_sp.	174.26	3529.83	7351.21	141.439	2784.72	3415.16
