# Supplementary material for: Composition, function, and timing: exploring the early-life gut microbiota in piglets for probiotic interventions
Source: J Anim Sci Biotechnol. 2023 Nov 13;14:143. doi: 10.1186/s40104-023-00943-z (PMC10641937; doi:10.1186/s40104-023-00943-z)
Supplement: Supplementary file 1 — Additional file 1: Table S1. Comparison of metagenomic assembly results between two methods that were described in method section. Table S2. The statistics of 16S rRNA gene sequencing data. Table S3. The statistics of metagenome sequencing data. Table S4. The average abundance of biomarker species at each time point. Table S5. The relative abundance and characteric of phyla that were only dected in metagenomic sequencing data. Table S6. The biomarker genera that were identified under 16S rRNA gene sequencing and metagenomic data. Table S7. Attributes of microbial interaction networks at three time points. Table S8. Phenotype and meta information of experimental animal in this study. [file 40104_2023_943_MOESM1_ESM.zip › Table S5.xlsx]

## Sheet: Sheet1
	Reative_Abundance	Kingdom
Acidobacteria	8.6e-07	bacteria
Actinobacteria	0.0155407	bacteria
Apicomplexa	6.15e-06	eukaryota
Arthropoda	7.01e-05	eukaryota
Ascomycota	5.38e-05	eukaryota
Atribacterota	1.27e-05	bacteria
Basidiomycota	2.69e-07	eukaryota
Blastocladiomycota	1.63e-07	eukaryota
Brachiopoda	3.6e-08	eukaryota
Calditrichaeota	1.98e-07	bacteria
candidate_division_WWE3	4.46e-07	bacteria
candidate_division_Zixibacteria	2.99e-08	bacteria
Candidatus_Abawacabacteria	6.74e-08	bacteria
Candidatus_Absconditabacteria	7.25e-09	bacteria
Candidatus_Aerophobetes	2.16e-07	bacteria
Candidatus_Bathyarchaeota	1.22e-07	archea
Candidatus_Cloacimonetes	6.59e-07	bacteria
Candidatus_Dadabacteria	2.35e-08	bacteria
Candidatus_Falkowbacteria	9.43e-08	bacteria
Candidatus_Fermentibacteria	8.36e-07	bacteria
Candidatus_Hydrogenedentes	9.76e-05	bacteria
Candidatus_Levybacteria	2.94e-07	bacteria
Candidatus_Margulisbacteria	2.04e-07	bacteria
Candidatus_Marinimicrobia	1e-07	bacteria
Candidatus_Melainabacteria	0.000738032	bacteria
Candidatus_Microgenomates	5.59e-08	bacteria
Candidatus_Moranbacteria	2.52e-07	bacteria
Candidatus_Nealsonbacteria	5.04e-07	bacteria
Candidatus_Omnitrophica	4.36e-06	bacteria
Candidatus_Peregrinibacteria	1.44e-06	bacteria
Candidatus_Raymondbacteria	8.6e-08	bacteria
Candidatus_Riflebacteria	9.66e-08	bacteria
Candidatus_Saccharibacteria	0.000238582	bacteria
Candidatus_Sumerlaeota	6.64e-07	bacteria
Candidatus_Taylorbacteria	9.34e-09	bacteria
Candidatus_Thermoplasmatota	0.000246859	archea
Candidatus_Woesearchaeota	6.28e-07	archea
Candidatus_Wolfebacteria	1.21e-07	bacteria
Chlamydiae	0.000423391	bacteria
Chlorophyta	7.11e-06	eukaryota
Chordata	2.43e-05	eukaryota
Chytridiomycota	9.25e-06	eukaryota
Ciliophora	3.56e-05	eukaryota
Cnidaria	3.35e-05	eukaryota
Cossaviricota	2.63e-08	bacteria
Cressdnaviricota	4.05e-07	bacteria
Cryptomycota	5.65e-08	eukaryota
Deferribacteres	5.04e-05	bacteria
Elusimicrobia	2.23e-05	bacteria
Endomyxa	1.19e-06	eukaryota
Euglenozoa	5.15e-07	eukaryota
Evosea	9.41e-07	eukaryota
Fibrobacteres	0.000751902	bacteria
Fornicata	7.31e-05	eukaryota
Fusobacteria	0.0059206	bacteria
Hofneiviricota	1.45e-06	bacteria
Ignavibacteriae	3e-07	bacteria
Kiritimatiellaeota	7.93e-09	bacteria
Lentisphaerae	0.000915281	bacteria
Microsporidia	7.27e-08	eukaryota
Mollusca	4.72e-07	eukaryota
Mucoromycota	3.37e-05	eukaryota
Nematoda	0.00723624	eukaryota
Nitrospirae	3.23e-07	bacteria
Oomycota	7.75e-06	bacteria
Parabasalia	1.27e-05	eukaryota
Peploviricota	9.5e-07	bacteria
Phixviricota	5.29e-06	bacteria
Platyhelminthes	1.08e-06	eukaryota
Preplasmiviricota	3e-08	bacteria
Spirochaetes	0.00314848	bacteria
Streptophyta	0.000318944	eukaryota
Synergistetes	0.0109515	bacteria
Tenericutes	0.00104858	bacteria
Thaumarchaeota	2.52e-07	archea
Thermodesulfobacteria	3.61e-07	bacteria
Thermotogae	0.000172982	bacteria
Uroviricota	0.00458652	bacteria
Verrucomicrobia	0.000330041	bacteria
