# Supplementary material for: Composition, function, and timing: exploring the early-life gut microbiota in piglets for probiotic interventions
Source: J Anim Sci Biotechnol. 2023 Nov 13;14:143. doi: 10.1186/s40104-023-00943-z (PMC10641937; doi:10.1186/s40104-023-00943-z)
Supplement: Supplementary file 1 — Additional file 1: Table S1. Comparison of metagenomic assembly results between two methods that were described in method section. Table S2. The statistics of 16S rRNA gene sequencing data. Table S3. The statistics of metagenome sequencing data. Table S4. The average abundance of biomarker species at each time point. Table S5. The relative abundance and characteric of phyla that were only dected in metagenomic sequencing data. Table S6. The biomarker genera that were identified under 16S rRNA gene sequencing and metagenomic data. Table S7. Attributes of microbial interaction networks at three time points. Table S8. Phenotype and meta information of experimental animal in this study. [file 40104_2023_943_MOESM1_ESM.zip › Table S6.xlsx]

## Sheet: 16S rRNA gene sequencing
Genus	Group	LDA	P.value	P.adj
g__[Eubacterium]_coprostanoligenes_group	Feces	4.27326	1.97e-11	1.53e-10
g__[Eubacterium]_fissicatena_group	D21	3.9015	1.56e-16	1.04e-14
g__Actinomyces	D10	3.97995	6.91e-07	2.72e-06
g__Alistipes	D21	3.6909	2.86e-09	1.49e-08
g__Anaerococcus	Vagina	4.25003	9.83e-10	5.71e-09
g__Bacteroidales_RF16_group	Feces	3.6587	9.08e-18	1.31e-15
g__Bacteroides	D10	5.1512	1.84e-13	2.4e-12
g__Blautia	Vagina	3.69698	2.65e-09	1.4e-08
g__Butyricimonas	D10	3.99564	1.6e-13	2.12e-12
g__Campylobacter	Vagina	4.68665	4.36e-08	1.96e-07
g__Catenibacterium	Vagina	3.66423	5.33e-11	3.71e-10
g__Catenisphaera	Vagina	3.79226	1.34e-13	1.86e-12
g__Christensenellaceae_R-7_group	D21	4.46653	3.66e-15	9.52e-14
g__Ciceribacter	D0	3.7954	2.74e-08	1.27e-07
g__Cloacibacillus	D21	4.09139	8.51e-14	1.27e-12
g__Clostridia_UCG-014	Feces	3.89053	5.74e-14	9.28e-13
g__Clostridioides	D0	3.71579	8.02e-09	3.96e-08
g__Clostridium_sensu_stricto_1	D0	5.44869	1.33e-13	1.86e-12
g__Clostridium_sensu_stricto_2	D10	4.3069	2.47e-12	2.24e-11
g__Collinsella	D21	3.92326	1.27e-12	1.27e-11
g__Coprococcus	Vagina	4.10559	3.18e-14	5.77e-13
g__Corynebacterium	Vagina	3.84855	1.2e-09	6.82e-09
g__dgA-11_gut_group	Feces	3.59465	1.24e-10	8.17e-10
g__Eisenbergiella	D10	3.54313	2.39e-13	2.97e-12
g__Ezakiella	Vagina	3.93672	9.7e-16	3.62e-14
g__F082	Feces	3.53354	9.71e-12	8.06e-11
g__Faecalibacterium	Vagina	3.63093	2.46e-09	1.31e-08
g__Family_XIII_AD3011_group	Feces	3.625	1.47e-12	1.43e-11
g__Finegoldia	Vagina	3.51161	0.000291806	0.000779018
g__Fusobacterium	D10	4.90686	6.51e-11	4.47e-10
g__Gardnerella	D0	3.75693	2.53e-07	1.04e-06
g__Helicobacter	D21	3.80507	6.61e-05	0.000189101
g__hgcI_clade	Vagina	3.70433	2.05e-08	9.81e-08
g__Intestinimonas	D21	3.66627	2.3e-15	6.89e-14
g__Lachnoclostridium	D21	4.23834	1.13e-11	9.14e-11
g__Lachnospiraceae_AC2044_group	Feces	3.60979	3.07e-15	8.73e-14
g__Lachnospiraceae_XPB1014_group	Vagina	3.83804	6.7e-16	2.86e-14
g__Monoglobus	Feces	3.61521	6.86e-13	7.46e-12
g__Muribaculaceae	Feces	4.54131	1.05e-11	8.57e-11
g__NK4A214_group	Feces	4.25537	8.65e-11	5.81e-10
g__Olsenella	D21	3.89866	3.38e-10	2.08e-09
g__Oscillibacter	Feces	3.67954	3.33e-11	2.46e-10
g__Oscillospira	Feces	3.72202	1.76e-12	1.67e-11
g__p-251-o5	Feces	4.19029	5.89e-16	2.71e-14
g__Parabacteroides	D21	4.22283	3.34e-14	5.88e-13
g__Peptoniphilus	Vagina	3.75131	1.55e-09	8.54e-09
g__Peptostreptococcus	Vagina	3.74595	7.18e-09	3.61e-08
g__Porphyromonas	Vagina	4.17451	1.44e-09	8.11e-09
g__Prevotella	Feces	4.29426	5.95e-12	5.15e-11
g__Prevotellaceae_NK3B31_group	Feces	3.98414	4.12e-09	2.11e-08
g__Prevotellaceae_UCG-003	Feces	4.01038	2.18e-12	2e-11
g__Pyramidobacter	D21	3.61523	2.42e-18	4.82e-16
g__Rikenellaceae_RC9_gut_group	Feces	4.57211	2.02e-14	4.03e-13
g__Romboutsia	Feces	3.54998	0.00023549	0.000648954
g__Ruminococcus	D21	4.04025	1.21e-12	1.23e-11
g__Sarcina	Feces	3.93202	5.23e-12	4.6e-11
g__Solobacterium	Vagina	3.79377	2.2e-10	1.37e-09
g__Subdoligranulum	Vagina	3.72256	4.86e-11	3.42e-10
g__Terrisporobacter	Feces	4.27154	1.69e-11	1.33e-10
g__Tyzzerella	D21	3.55957	4.69e-16	2.34e-14
g__UCG-002	Feces	4.49453	1.99e-13	2.53e-12
g__UCG-005	Vagina	4.36846	7.07e-11	4.8e-10
g__UCG-009	Feces	3.51881	2.96e-13	3.54e-12
g__UCG-010	Feces	3.63061	3.75e-11	2.7e-10

## Sheet: Metagenomic
Taxa	Group	LDA	P.unadj	P.adj
g__Actinobacillus	Vagina	3.96124	1.73e-17	3.96e-15
g__Alistipes	D21	4.38858	7.62e-15	1.43e-13
g__Anaerococcus	Vagina	3.7625	1.58e-08	3.32e-08
g__Anaeromassilibacillus	D21	3.75581	7.32e-16	2.3e-14
g__Bacteroides	D10	4.91956	3.77e-15	8.08e-14
g__Blautia	Vagina	3.94405	1.34e-13	1.1e-12
g__Brevibacterium	Vagina	3.52436	2.45e-08	5.01e-08
g__Campylobacter	Vagina	3.86736	7.51e-13	4.25e-12
g__Citrobacter	D0	3.63381	1.13e-14	1.8e-13
g__Cloacibacillus	D21	4.06503	4.9e-15	9.82e-14
g__Clostridioides	D0	3.6196	4.27e-07	7.74e-07
g__Clostridium	Feces	4.75372	0.00026837	0.000376617
g__Collinsella	D21	3.50116	5.24e-14	5.62e-13
g__Coprococcus	Feces	3.62152	3.68e-16	1.58e-14
g__Dorea	D21	3.82666	9.2e-13	4.94e-12
g__Enterobacter	Vagina	3.63515	2.41e-14	3.08e-13
g__Enterocloster	D10	4.01855	1.31e-12	6.56e-12
g__Enterococcus	D10	4.02112	1.32e-05	2.06e-05
g__Erysipelatoclostridium	Vagina	3.77716	1.5e-11	5.37e-11
g__Escherichia	D0	5.43503	2.1e-13	1.69e-12
g__Eubacterium	Feces	3.82877	2.51e-14	3.17e-13
g__Faecalibacterium	Vagina	3.82614	2.87e-16	1.47e-14
g__Flavonifractor	D21	3.91008	8.01e-15	1.48e-13
g__Fusobacterium	D10	3.64647	3.22e-10	8.37e-10
g__Glaesserella	Vagina	3.62002	8.89e-15	1.51e-13
g__Intestinimonas	D21	3.65596	1.69e-15	4.11e-14
g__Klebsiella	D0	3.99238	1.26e-13	1.04e-12
g__Lachnoclostridium	D21	3.8257	2.28e-16	1.47e-14
g__Lactobacillus	Feces	4.78258	1.44e-10	4.01e-10
g__Ligilactobacillus	D10	3.88474	2.36e-11	8e-11
g__Limosilactobacillus	D10	4.59771	1.07e-07	2.05e-07
g__Mannheimia	Vagina	3.77856	1.28e-15	3.36e-14
g__Methanobrevibacter	D21	4.86319	6.57e-16	2.16e-14
g__Oscillibacter	Feces	4.14842	6.9e-13	3.97e-12
g__Parabacteroides	D21	3.94765	7.99e-16	2.3e-14
g__Pasteurella	Vagina	3.69777	5.97e-14	6.33e-13
g__Peptoniphilus	Vagina	3.59253	5.67e-10	1.41e-09
g__Peptostreptococcus	D10	3.65447	8e-10	1.95e-09
g__Phocaeicola	D10	4.195	2.6e-15	5.98e-14
g__Porphyromonas	Vagina	4.29566	6.94e-13	3.97e-12
g__Prevotella	Feces	4.76218	6.29e-13	3.67e-12
g__Roseburia	Feces	3.95025	1.82e-15	4.3e-14
g__Ruminococcus	Feces	4.02885	1.76e-16	1.28e-14
g__Ruthenibacterium	D21	3.89757	1.35e-15	3.45e-14
g__Salmonella	D0	3.56281	2.16e-11	7.42e-11
g__Sarcina	Feces	3.95573	2.2e-06	3.73e-06
g__Schaalia	D10	3.61879	1.76e-11	6.18e-11
g__Shigella	D0	4.42478	2.28e-13	1.76e-12
g__Staphylococcus	D0	4.18382	4.1e-16	1.58e-14
g__Streptococcus	Feces	4.51361	1.84e-10	5.04e-10
g__Synergistes	D21	3.53176	8.26e-14	7.82e-13
g__Terrisporobacter	Feces	4.14989	6.14e-12	2.51e-11
g__Treponema	Feces	3.78642	3.89e-14	4.43e-13
g__Veillonella	Vagina	3.71633	2.57e-08	5.23e-08
