# Supplementary material for: Composition, function, and timing: exploring the early-life gut microbiota in piglets for probiotic interventions
Source: J Anim Sci Biotechnol. 2023 Nov 13;14:143. doi: 10.1186/s40104-023-00943-z (PMC10641937; doi:10.1186/s40104-023-00943-z)
Supplement: Supplementary file 1 — Additional file 1: Table S1. Comparison of metagenomic assembly results between two methods that were described in method section. Table S2. The statistics of 16S rRNA gene sequencing data. Table S3. The statistics of metagenome sequencing data. Table S4. The average abundance of biomarker species at each time point. Table S5. The relative abundance and characteric of phyla that were only dected in metagenomic sequencing data. Table S6. The biomarker genera that were identified under 16S rRNA gene sequencing and metagenomic data. Table S7. Attributes of microbial interaction networks at three time points. Table S8. Phenotype and meta information of experimental animal in this study. [file 40104_2023_943_MOESM1_ESM.zip › Table S7.xlsx]

## Sheet: Sheet1
	D0	D10	D21
num.edges	29245	42036	14081
num.pos.edges	26871	26939	12759
num.neg.edges	2374	15097	1322
num.vertices	980	968	963
connectance	0.0609639	0.0898151	0.0303992
average.degree	59.6837	86.8512	29.244
