# Supplementary material for: Composition, function, and timing: exploring the early-life gut microbiota in piglets for probiotic interventions
Source: J Anim Sci Biotechnol. 2023 Nov 13;14:143. doi: 10.1186/s40104-023-00943-z (PMC10641937; doi:10.1186/s40104-023-00943-z)
Supplement: Supplementary file 1 — Additional file 1: Table S1. Comparison of metagenomic assembly results between two methods that were described in method section. Table S2. The statistics of 16S rRNA gene sequencing data. Table S3. The statistics of metagenome sequencing data. Table S4. The average abundance of biomarker species at each time point. Table S5. The relative abundance and characteric of phyla that were only dected in metagenomic sequencing data. Table S6. The biomarker genera that were identified under 16S rRNA gene sequencing and metagenomic data. Table S7. Attributes of microbial interaction networks at three time points. Table S8. Phenotype and meta information of experimental animal in this study. [file 40104_2023_943_MOESM1_ESM.zip › Table S8.xlsx]

## Sheet: Phenotype_corrected
Individual	birth_weight	weaned_weight	SowID	Building	Sex	weightGain	weightGain_corrected
1.16.2	1.4	5.08	S16	B1	F	3.68	0.0387368
1.16.3	1.4	4.53	S16	B1	M	3.13	1.16517
1.18.0	1.4	7.4	S18	B1	F	6	-0.536979
1.20.1	1.8	7	S20	B1	M	5.2	2.24545
1.20.2	1.6	6.95	S20	B1	F	5.35	1.51902
1.24.0	1.8	6.1	S24	B1	F	4.3	-0.121641
1.24.1	1.8	6.85	S24	B1	M	5.05	-0.295211
1.24.3	1.9	5.73	S24	B1	M	3.83	0.924789
1.24.4	1.7	6	S24	B1	F	4.3	-0.121641
1.3.1	1.5	4.86	S3	B1	M	3.36	0.647097
1.3.3	1.4	5.05	S3	B1	M	3.65	0.357097
1.3.4	1.3	4.1	S3	B1	F	2.8	0.630667
1.5.1	1.4	3.37	S5	B1	M	1.97	-0.513959
1.5.2	1.3	4.17	S5	B1	F	2.87	-1.99039
1.7.3	1.7	6.9	S7	B1	M	5.2	0.966041
1.7.4	1.5	5.85	S7	B1	F	4.35	1.23961
1.9.2	1.4	4.2	S9	B1	F	2.8	-0.436281
1.9.3	1.4	4.7	S9	B1	M	3.3	-0.359852
1.9.4	1.4	4.48	S9	B1	F	3.08	-0.716281
2.1.0	1.5	5	S1	B2	F	3.5	2.57021
2.1.1	1.7	7.99	S1	B2	M	6.29	0.356636
2.1.3	1.7	7.1	S1	B2	M	5.4	1.24664
2.18.2	1.2	4.75	S18	B2	F	3.55	1.27201
2.18.3	1.4	5.2	S18	B2	M	3.8	1.59844
2.19.1	1.5	4.15	S19	B2	M	2.65	0.478453
2.19.2	1.4	3.1	S19	B2	F	1.7	0.852024
2.3.0	1.4	6.4	S3	B2	F	5	-2.21034
2.3.1	1.5	5.37	S3	B2	M	3.87	-0.50391
2.3.2	1.4	4.6	S3	B2	F	3.2	-0.41034
2.3.3	1.5	4.54	S3	B2	M	3.04	0.32609
2.3.4	1.3	5	S3	B2	F	3.7	-0.91034
2.4.2	1.4	5.2	S4	B2	F	3.8	-1.67487
2.4.3	1.4	5.2	S4	B2	M	3.8	-1.09844
3.12.0	1.4	7.325	S12	B3	F	5.925	-1.62789
3.12.1	1.4	4.14	S12	B3	M	2.74	2.13354
3.12.2	1.4	4.34	S12	B3	F	2.94	1.35711
3.12.3	1.4	6.31	S12	B3	M	4.91	-0.036459
3.19.0	1.4	3.98	S19	B3	F	2.58	1.39913
3.19.2	1.4	6.05	S19	B3	F	4.65	-0.67087
3.19.4	1.3	5.6	S19	B3	F	4.3	-0.32087
3.4.1	1.4	5.29	S4	B3	M	3.89	0.238665
3.4.2	1.4	5.76	S4	B3	F	4.36	-0.807764
3.4.3	1.5	4.61	S4	B3	M	3.11	1.01867
6.16.0	1.5	4.8	S16	B6	F	3.3	-0.206787
6.16.1	1.7	5.75	S16	B6	M	4.05	-0.380357
6.16.3	1.5	6.5	S16	B6	M	5	-1.33036
6.17.1	1.5	5.41	S17	B6	M	3.91	0.406041
6.17.2	1.4	5.19	S17	B6	F	3.79	-0.0503888
6.19.0	1.5	5.25	S19	B6	F	3.75	-1.18249
6.19.1	1.5	7.36	S19	B6	M	5.86	-2.71606
6.19.2	1.4	4.35	S19	B6	F	2.95	-0.382493
6.19.3	1.5	4.7	S19	B6	M	3.2	-0.0560634
6.19.4	1.4	3.925	S19	B6	F	2.525	0.0425068
6.22.0	1.4	5.35	S22	B6	F	3.95	0.387826
6.22.4	1.3	5.36	S22	B6	F	4.06	0.277826
6.23.0	1.4	3.42	S23	B6	F	2.02	-1.63539
6.23.1	1.5	4.27	S23	B6	M	2.77	-1.80896
6.23.2	1.4	3.45	S23	B6	F	2.05	-1.66539
6.23.3	1.4	3.25	S23	B6	M	1.85	-0.888959
6.23.4	1.4	3.81	S24	B6	F	2.41	1.14284
6.3.3	1.3	4.28	S3	B6	M	2.98	0.401573
6.4.0	1.5	3.4	S4	B6	F	1.9	0.240612
6.4.2	1.5	3.95	S4	B6	F	2.45	-0.309388
